# Supplementary material for: High-efficiency and integrable DNA arithmetic and logic system based on strand displacement synthesis
Source: Nat Commun. 2019 Nov 26;10:5390. doi: 10.1038/s41467-019-13310-2 (PMC6879481; doi:10.1038/s41467-019-13310-2)
Supplement: Supplementary file 3 — Source Data [file 41467_2019_13310_MOESM3_ESM.xlsx]

## Sheet: Supplementary Figure 2
Supplementary Figure 2	Assembling of the logic gates

## Sheet: Supplementary Figure 3
Supplementary Figure 3	OR/AND gates products

## Sheet: Supplementary Figure 9a
Supplementary Figure 9a	dual-rail AND gates products

## Sheet: Supplementary Figure 9c
Supplementary Figure 9c		dual-rail OR gates products

## Sheet: Supplementary Figure 10b.d
Supplementary Figure 10b,d

## Sheet: Supplementary Figure 11a
Supplementary Figure 11a

## Sheet: Supplementary Figure 11c
Supplementary Figure 11c

## Sheet: Supplementary Figure 16
Supplementary Figure 16

## Sheet: Supplementary Figure 24
						Supplementary Figure 24
